# Supplementary material for: Physician knowledge, attitudes, and perceptions of respiratory syncytial virus in older adults: A cross-sectional survey in Germany and Italy
Source: PLoS One. 2025 Aug 28;20(8):e0330763. doi: 10.1371/journal.pone.0330763 (PMC12393788; doi:10.1371/journal.pone.0330763)
Supplement: S1 File — S1 Appendix. Sample physician survey in English. Local language versions (German or Italian) were used for data collection. S2 Appendix. Physician quotas targeted for the main survey phase. S1 Fig. Physician sample disposition. S1 Table. Effect of physicians’ characteristics on their knowledge of respiratory vaccination recommendations. S2 Table. Effect of physicians’ characteristics on their knowledge of RSV disease. S3 Table. Physician information needs of respiratory infections, by reported specialization. S4 Table. Physician perceived importance of RSV burden in different patient populations and adults without the listed comorbidities, by country. S5 Table. Effect of physician characteristics on perceived barriers to RSV vaccination. (ZIP) [file pone.0330763.s001.zip]

Archive with 9 entries (8 files):
- Supporting_Information/
- Supporting_Information/S1_Appendix.docx
- Supporting_Information/S1_Figure.TIF
- Supporting_Information/S1_Table.docx
- Supporting_Information/S2_Appendix.docx
- Supporting_Information/S2_Table.docx
- Supporting_Information/S3_Table.docx
- Supporting_Information/S4_Table.docx
- Supporting_Information/S5_Table.docx
